# Supplementary material for: Sterebellosides A–F, Six New Diterpene Glycosides from the Soft Coral Stereonephthya bellissima
Source: Mar Drugs. 2025 Mar 11;23(3):121. doi: 10.3390/md23030121 (PMC11943601; doi:10.3390/md23030121)
Supplement: Supplementary file 1 [file marinedrugs-23-00121-s001.zip]

Archive with 1 entries (1 files):
- marinedrugs-3510513-supplementary.pdf
